# Supplementary material for: Effective cell membrane tension is independent of polyacrylamide substrate stiffness
Source: PNAS Nexus. 2022 Jan 6;2(1):pgac299. doi: 10.1093/pnasnexus/pgac299 (PMC9887938; doi:10.1093/pnasnexus/pgac299)
Supplement: pgac299_Supplemental_Files [file pgac299_supplemental_files.zip]

Archive with 3 entries (3 files):
- PNASNEXUS-PNASNEXUS-2022-00563-T-s01.mp4
- PNASNEXUS-PNASNEXUS-2022-00563-T-s02.mp4
- PNASNEXUS-PNASNEXUS-2022-00563-T-s03.pdf
